# Supplementary material for: Cortical signatures of precision grip force control in children, adolescents, and adults
Source: eLife. 2021 Jun 14;10:e61018. doi: 10.7554/eLife.61018 (PMC8216716; doi:10.7554/eLife.61018)
Supplement: Source code 1. [file elife-61018-code1.zip]

Archive with 1 entries (1 files):
- Source_code_file_5.m
